# Supplementary material for: Dysfunction and Pathological Origins of Lymphatic Endothelial Cells in Atherosclerosis Revealed by Single-Cell Transcriptomics
Source: Genes (Basel). 2025 Nov 21;16(12):1398. doi: 10.3390/genes16121398 (PMC12733261; doi:10.3390/genes16121398)
Supplement: Supplementary file 1 [file genes-16-01398-s001.zip]

Archive with 1 entries (1 files):
- supplement figures.pdf
